# Supplementary material for: Quality of life, anxiety, and depression improve at one-year after liver transplantation in patients with advanced liver disease
Source: Front Transplant. 2024 Nov 21;3:1476952. doi: 10.3389/frtra.2024.1476952 (PMC11617532; doi:10.3389/frtra.2024.1476952)
Supplement: Supplementary file 1 [file Table1.xlsx]

## Sheet: Supp Table 1.
	Supplemental Table 1. Patient Progression in the European Quality of Life-5 Dimensions at Various Time Points
	Pre-transplant	3-month post-transplant						p-value
	Mobility	No problems		Some problems		Unable to walk
	No problems	79	0.963415	3	0.0365854	0	0	0.00162007
	Some problems	21	0.724138	8	0.275862	0	0
	Unable to walk	4	1	0	0	0	0
	Self-care	No problems		Some problems		Unable to wash/dress
	No problems	97	0.97	3	0.03	0	0	0.12621
	Some problems	10	0.833333	2	0.166667	0	0
	Unable to wash/dress	3	1	0	0	0	0
	Usual activities	No problems		Some problems		Unable to do usual activities
	No problems	66	0.929577	5	0.0704225	0	0	0.040217
	Some problems	27	0.75	8	0.222222	1	0.0277778
	Unable to do usual activities	8	1	0	0	0	0
	Pain and disconfort	No pain/discomfort		Some pain/discomfort		Extreme pain/discomfort
	No pain/discomfort	44	0.8	11	0.2	0	0	0.0195302
	Some pain/discomfort	36	0.631579	18	0.315789	3	0.0526316
	Extreme pain/discomfort	1	0.333333	1	0.333333	1	0.333333
	Anxiety and depression	No problems		Some problems		Unable to walk
	Not anxious/depressed	41	0.891304	5	0.108696	0	0	0.0545465
	Moderate anxious/depressed	50	0.757576	13	0.19697	3	0.0454545
	Extremely anxious/depressed	1	0.333333	2	0.666667	0	0
	Pre-transplant	12-months post-transplant						p-value
	Mobility	No problems		Some problems		Unable to walk
	No problems	81	0.987805	1	0.0121951	0	0	0.0307232
	Some problems	25	0.862069	4	0.137931	0	0
	Unable to walk	4	1	0	0	0	0
	Self-care	No problems		Some problems		Unable to wash/dress
	No problems	99	0.99	1	0.01	0	0	1
	Some problems	12	1	0	0	0	0
	Unable to wash/dress	3	1	0	0	0	0
	Usual activities	No problems		Some problems		Unable to do usual activities
	No problems	69	0.971831	2	0.028169	0	0	0.157709
	Some problems	32	0.888889	4	0.111111	0	0
	Unable to do usual activities	7	0.875	1	0.125	0	0
	Pain and disconfort	No pain/discomfort		Some pain/discomfort		Extreme pain/discomfort
	No pain/discomfort	49	0.890909	6	0.109091	0	0	0.106506
	Some pain/discomfort	42	0.736842	14	0.245614	1	0.0175439
	Extreme pain/discomfort	2	0.666667	1	0.333333	0	0
	Anxiety and depression	Not anxious/depressed		Moderate anxious/depressed		Extremely anxious/depressed
	Not anxious/depressed	40	0.869565	6	0.130435	0	0	0.0306684
	Moderate anxious/depressed	47	0.712121	19	0.287879	0	0
	Extremely anxious/depressed	1	0.333333	2	0.666667	0	0
	3-month post-transplant	12-month post-transplant						p-value
	Mobility	No problems		Some problems		Unable to walk
	No problems	103	0.990385	1	0.00961538	0	0	< 0.001
	Some problems	7	0.636364	4	0.363636	0	0
	Unable to walk	0	0	0	0	0	0
	Self-care	No problems		Some problems		Unable to wash/dress
	No problems	110	1	0	0	0	0	0.0434783
	Some problems	4	0.8	1	0.2	0	0
	Unable to wash/dress	0	0	0	0	0	0
	Usual activities	No problems		Some problems		Unable to do usual activities
	No problems	97	0.960396	4	0.039604	0	0	0.0113138
	Some problems	11	0.846154	2	0.153846	0	0
	Unable to do usual activities	0	0	1	1	0	0
	Pain and disconfort	No pain/discomfort		Some pain/discomfort		Extreme pain/discomfort
	No pain/discomfort	75	0.925926	6	0.0740741	0	0	< 0.001
	Some pain/discomfort	18	0.6	11	0.366667	1	0.0333333
	Extreme pain/discomfort	0	0	4	1	0	0
	Anxiety and depression	Not anxious/depressed		Moderate anxious/depressed		Extremely anxious/depressed
	Not anxious/depressed	78	0.847826	14	0.152174	0	0	< 0.001
	Moderate anxious/depressed	9	0.45	11	0.55	0	0
	Extremely anxious/depressed	1	0.333333	2	0.666667	0	0
